# Supplementary material for: Computational Analysis of GAT1 Mutations: Functional Consequences from Molecular Dynamics and Binding Free Energy Calculations
Source: Int J Mol Sci. 2025 Nov 24;26(23):11339. doi: 10.3390/ijms262311339 (PMC12692106; doi:10.3390/ijms262311339)
Supplement: Supplementary file 1 [file ijms-26-11339-s001.zip]

Archive with 1 entries (1 files):
- ijms-3950777-supplementary.pdf
